# Supplementary material for: Strategies for meiotic sex chromosome dynamics and telomeric elongation in Marsupials
Source: PLoS Genet. 2022 Feb 7;18(2):e1010040. doi: 10.1371/journal.pgen.1010040 (PMC8853506; doi:10.1371/journal.pgen.1010040)
Supplement: S1 Table — Number of cells with different transcriptional patterns and different X chromosome conformations in zygotene (N = 41 cells), early pachytene (N = 19 cells), mid pachytene (N = 49 cells) and late pachytene (N = 81 cells) (XLSX) [file pgen.1010040.s007.xlsx]

## Sheet: Hoja1
S1 Table: Transcription dynamics during prophase I in the tammar wallaby. Number of cells with different transcriptional patterns and different X chromosome conformations in zygotene (N=41 cells), early pachytene (N=19 cells), mid pachytene (N=49 cells) and late pachytene (N=81 cells).
			X conformation
			Separated	Associated	X ring	Early DP	Late DP
Transcriptional pattern	Zygotene	No signal	11	0	0	0	0
		Autosomes	4	0	0	0	0
	N=41	Autosomes + X	24	2	0	0	0
	Early pachytene	No signal	2	0	0	0	0
		Autosomes	5	0	0	0	0
	N=19	Autosomes + X	10	2	0	0	0
	Mid pachytene	No signal	0	1	1	0	0
		Autosomes	1	0	0	6	0
	N=49	Autosomes + X	1	5	16	18	0
	Late pachytene	No signal	0	0	0	0	3
		Autosomes	0	0	0	0	58
	N=81	Autosomes + X	0	0	0	0	20
	% cells with X chromosome transcription:		0.603448	0.9	0.941176	0.75	0.246914
